# Supplementary material for: Nutritional and Lifestyle Behaviors Reported Following One Anastomosis Gastric Bypass Based on a Multicenter Study
Source: Nutrients. 2023 Mar 21;15(6):1515. doi: 10.3390/nu15061515 (PMC10053792; doi:10.3390/nu15061515)
Supplement: Supplementary file 1 [file nutrients-15-01515-s001.zip]

Archive with 1 entries (1 files):
- nutrients-2205917-supplementary.pdf
